# Supplementary material for: Palmitoylation Is Indispensable for Remorin to Restrict Tobacco Mosaic Virus Cell-to-Cell Movement in Nicotiana benthamiana
Source: Viruses. 2022 Jun 17;14(6):1324. doi: 10.3390/v14061324 (PMC9227848; doi:10.3390/v14061324)
Supplement: Supplementary file 1 [file viruses-14-01324-s001.zip]

Archive with 1 entries (1 files):
- viruses-1738699-supplementary.pdf
